# Supplementary material for: Preparation and Application of Nb2O5 Nanofibers in CO2 Photoconversion
Source: Nanomaterials (Basel). 2021 Dec 1;11(12):3268. doi: 10.3390/nano11123268 (PMC8704612; doi:10.3390/nano11123268)
Supplement: Supplementary file 1 [file nanomaterials-11-03268-s001.zip]

Archive with 1 entries (1 files):
- nanomaterials-1450153-supplementary.pdf
